# Supplementary material for: Cas9 is mostly orthogonal to human systems of DNA break sensing and repair
Source: PLoS One. 2023 Nov 29;18(11):e0294683. doi: 10.1371/journal.pone.0294683 (PMC10686484; doi:10.1371/journal.pone.0294683)
Supplement: S1 Appendix — (ZIP) [file pone.0294683.s014.zip]

Archive with 19 entries (19 files):
- 293PARP1KO_H4_1.ab1
- 293PARP1KO_H4_2.ab1
- 293PARP1KO_H4_3.ab1
- 293PARP1KO_H6_1.ab1
- 293PARP1KO_H6_2.ab1
- 293PARP1KO_H6_3.ab1
- 293PARP1KO_H9_1.ab1
- 293PARP1KO_H9_2.ab1
- 293PARP1KO_H9_3.ab1
- 293WT_H4_1.ab1
- 293WT_H4_2.ab1
- 293WT_H4_3.ab1
- 293WT_H6_1.ab1
- 293WT_H6_2.ab1
- 293WT_H6_3.ab1
- 293WT_H9_1.ab1
- 293WT_H9_2.ab1
- 293WT_H9_3.ab1
- readme.txt
