# Supplementary material for: Cas9 is mostly orthogonal to human systems of DNA break sensing and repair
Source: PLoS One. 2023 Nov 29;18(11):e0294683. doi: 10.1371/journal.pone.0294683 (PMC10686484; doi:10.1371/journal.pone.0294683)
Supplement: S1 Appendix — (ZIP) [file pone.0294683.s014.zip › readme.txt]

293WT_H4_1.ab1 HEK293 wild-type cells	H4 target	replicate 1
293WT_H4_2.ab1 HEK293 wild-type cells	H4 target	replicate 2
293WT_H4_3.ab1 HEK293 wild-type cells	H4 target	replicate 3
293WT_H6_1.ab1 HEK293 wild-type cells	H6 target	replicate 1
293WT_H6_2.ab1 HEK293 wild-type cells	H6 target	replicate 2
293WT_H6_3.ab1 HEK293 wild-type cells	H6 target	replicate 3
293WT_H9_1.ab1 HEK293 wild-type cells	H9 target	replicate 1
293WT_H9_2.ab1 HEK293 wild-type cells	H9 target	replicate 2
293WT_H9_3.ab1 HEK293 wild-type cells	H9 target	replicate 3
293PARP1KO_H4_1.ab1 HEK293 PARP1 knockout cells	H4 target	replicate 1
293PARP1KO_H6_1.ab1 HEK293 PARP1 knockout cells	H4 target	replicate 2
293PARP1KO_H9_1.ab1 HEK293 PARP1 knockout cells	H4 target	replicate 3
293PARP1KO_H4_2.ab1 HEK293 PARP1 knockout cells	H6 target	replicate 1
293PARP1KO_H4_3.ab1 HEK293 PARP1 knockout cells	H6 target	replicate 2
293PARP1KO_H6_3.ab1 HEK293 PARP1 knockout cells	H6 target	replicate 3
293PARP1KO_H6_2.ab1 HEK293 PARP1 knockout cells	H9 target	replicate 1
293PARP1KO_H9_2.ab1 HEK293 PARP1 knockout cells	H9 target	replicate 2
293PARP1KO_H9_3.ab1 HEK293 PARP1 knockout cells	H9 target	replicate 3
